# Supplementary material for: Accuracy of AI-assisted diagnostic tools for Schistosoma haematobium: A systematic review and meta-analysis
Source: PLoS Negl Trop Dis. 2026 May 5;20(5):e0013703. doi: 10.1371/journal.pntd.0013703 (PMC13160431; doi:10.1371/journal.pntd.0013703)
Supplement: S1 Data — Standardized data extraction template used to collect study characteristics, diagnostic methods, reference standards, and accuracy outcomes from eligible studies. (XLSX) [file pntd.0013703.s002.xlsx]

## Sheet: AI Schistosoma LAST - Copy
S. NO	Author	Publication year	Country / Setting	Sample Size (n)	Sample	Study Design	Study population	AI model (Index test)	Reference Standard	Sensitivity (%)	Specificity (%)	TP	FN	TN	FP
1
2
3
4
5
6
7
8
9
10
11
12
13
14
15
