# Supplementary material for: Accuracy of AI-assisted diagnostic tools for Schistosoma haematobium: A systematic review and meta-analysis
Source: PLoS Negl Trop Dis. 2026 May 5;20(5):e0013703. doi: 10.1371/journal.pntd.0013703 (PMC13160431; doi:10.1371/journal.pntd.0013703)
Supplement: S2 Data — Complete dataset extracted from all included studies, including study design, population characteristics, index tests, reference standards, and diagnostic accuracy measures. (XLSX) [file pntd.0013703.s003.xlsx]

## Sheet: AI Schistosoma LAST - Copy
S. NO	Author	Publication year	Country / Setting	Sample Size (n)	Sample	Study Design	Study population	AI model (Index test)	Reference Standard	Sensitivity (%)	Specificity (%)	TP	FN	TN	FP
1	Armstrong et al	2022	Côte d'Ivoire and Ghana	205	Urine	Laboratory based diagnostic evaluation	school-age children	SchistoScope (AI)	Conventional light microscopy	90.9	91.1	45	4	142	14
2	Coulibaly et al	2022	Côte d'Ivoire	170	Urine	Cross sectional	school-age children	SchistoScope (AI)	Conventional light microscopy	85.7	93.3	30	5	126	9
3	Makau-Barasa et al	2023	Nigeria	869	Urine	Cross sectional	Commmunity based and >=5 years	AiDx Assist (automated)	Conventional light microscopy	88	99	239	21	126	12
4	Meulah 4a et al	2024	Gabon	339	Urine	Cross sectional	School age children, community	SchistoScope (AI)	Conventional light microscopy	62.9	78.8	127	75	108	29
5	Meulah 4b et al	2024	Gabon	339	Urine	Cross sectional	School age children, community	SchistoScope (AI)	Conventional light microscopy	83.1	77	108	22	161	48
6	Meulah et al	2024	Gabon	798	Urine	Cross sectional	School age children, community	SchistoScope (AI)	Conventional light microscopy	93.2	82.1	286	21	403	88
7	Meulah 7a et al	2024	Gabon	349	Urine	Cross sectional	School age children, community	SchistoScope (AI)	Conventional light microscopy	96.3	86.8	183	7	138	21
8	Meulah 7b et al	2024	Gabon	349	Urine	Cross sectional	School age children, community	SchistoScope (AI)	Conventional light microscopy	78	90.9	195	55	90	9
9	Meulah et al	2022	Nigeria	487	Urine	Cross sectional	Preschool, School-age children, adults	SchistoScope (AI)	Conventional light microscopy	87.3	48.9	145	21	157	164
10	Meulah et al	2025	Nigeria	398	Urine	Cross sectional(Community	Commmunity based and >=5 years	AiDx Assist (automated)	Conventional light microscopy	91.9	91.3	239	21	126	12
11	Díaz de León Derby 11a et al	2025	Côte d'Ivoire	68	Urine	Cross sectional	Commmunity based and >=5 years	edge-tuned AI (BF)	Conventional light microscopy	97.8	68.2	44	1	16	7
12	Díaz de León Derby 11b et al	2025	Côte d'Ivoire	68	Urine	Cross sectional	Commmunity based and >=5 years	edge-tuned AI (DF)	Conventional light microscopy	95.7	77.3	38	7	20	3
13	Díaz de León Derby 13a et al	2025	Côte d'Ivoire	375	Urine	Cross sectional	School-aged children and adults	YOLOv8 (BF)	Conventional light microscopy	84	>96.5	38	12	313	12
14	Díaz de León Derby 13b et al	2025	Côte d'Ivoire	375	Urine	Cross sectional	School-aged children and adults	YOLOv8 (DF)	Conventional light microscopy	88	>96.5	41	9	313	12
15	Díaz de León Derby 13c et al	2025	Côte d'Ivoire	375	Urine	Cross sectional	School-aged children and adults	YOLOv8 (BF+DF)	Conventional light microscopy	81	>96.6	41	9	313	12
